# Supplementary material for: Development of an Immunoassay for the Detection of Copper Residues in Pork Tissues
Source: Biosensors (Basel). 2021 Jul 13;11(7):235. doi: 10.3390/bios11070235 (PMC8301988; doi:10.3390/bios11070235)
Supplement: Supplementary file 1 [file biosensors-11-00235-s001.zip]

Archive with 1 entries (1 files):
- biosensors-1253587-supplementary.pdf
